# Supplementary material for: Species Distribution Pattern and Their Contribution in Plant Community Assembly in Response to Ecological Gradients of the Ecotonal Zone in the Himalayan Region
Source: Plants (Basel). 2021 Nov 4;10(11):2372. doi: 10.3390/plants10112372 (PMC8623140; doi:10.3390/plants10112372)
Supplement: Supplementary file 1 [file plants-10-02372-s001.zip]

Archive with 1 entries (1 files):
- plants-1357347-supplementary.pdf
